# Supplementary material for: Afro-Latin American Pharmacogenetics of CYP2D6, CYP2C9, and CYP2C19 in Dominicans: A Study from the RIBEF-CEIBA Consortium
Source: Pharmaceutics. 2024 Oct 30;16(11):1399. doi: 10.3390/pharmaceutics16111399 (PMC11597850; doi:10.3390/pharmaceutics16111399)
Supplement: Supplementary file 1 [file pharmaceutics-16-01399-s001.zip]

Archive with 1 entries (1 files):
- pharmaceutics-3270286-supplementary.xlsx
