# Supplementary material for: Afro-Latin American Pharmacogenetics of CYP2D6, CYP2C9, and CYP2C19 in Dominicans: A Study from the RIBEF-CEIBA Consortium
Source: Pharmaceutics. 2024 Oct 30;16(11):1399. doi: 10.3390/pharmaceutics16111399 (PMC11597850; doi:10.3390/pharmaceutics16111399)
Supplement: Supplementary file 1 [file pharmaceutics-16-01399-s001.zip › pharmaceutics-3270286-supplementary.xlsx]

## Sheet: Suppl. Table S1
CYP2D6
Ancestry	values	wt	*4	*5	*6	*10	*17	*29	*35	*41	MULT	gPM	gUM
NAT	beta	0.25086	-0.07425	-0.01396	-0.00729	-0.02146	-0.05436	-0.03683	-0.03574	-0.08177	-0.0041	-0.02369	0.0176
	P	<0,00001	0.02421	0.2536	0.01745	0.000326	0.002509	0.001544	<0,00001	<0,00001	0.8109	0.2404	0.5583
	Adjusted R2	0.605	0.1223	0.01053	0.1423	0.3155	0.2348	0.2805	0.4655	0.5912	NS	0.01333	NS
EUR	beta	-0.25873	0.11502	0.010391	0.009204	0.01651	0.0067	0.00617	0.051532	0.1134	0.001869	0.03545	-0.00075
	P	<0,00001	0.00321	0.4883	0.01056	0.03312	0.7755	0.7181	<0,00001	<0,00001	0.9286	0.1458	0.9837
	Adjusted R2	0.427	0.2171	NS	0.1668	0.1071	NS	NS	0.6689	0.7799	NS	0.03689	NS
AFR	beta	-0.3282	-0.0145	0.03069	0.003545	0.045575	0.21631	0.118493	0.003591	0.0215	0.012508	-0.0014	-0.07421
	P	0.003532	0.8403	0.2317	0.6213	0.000269	<0,00001	<0,00001	0.8532	0.5872	0.7277	0.9737	0.2319
	Adjusted R2	0.219	NS	0.01452	NS	0.3232	0.9416	0.8875	NS	NS	NS	NS	0.01498

## Sheet: Suppl. Table S2
CYP2C9								CYP2C19
Ancestry	values	wt	*2	*3	*6	gPM		wt	*2	*3	*4	*5	*17	gPM	gUM
NAT	beta	0.1781	-0.13306	-0.04166	-0.00094	-0.00386		0.26414	-0.03562	-0.00271	-0.00531	0.000254	-0.2208	-0.00568	-0.34463
	P	<0,00001	<0,00001	0.004564	0.07342	0.001521		<0,00001	0.3389	0.2551	0.01513	0.3457	<0,00001	0.7277	<0,00001
	Adjusted R2	0.6866	0.6977	0.2011	0.06849	0.2504		0.582	NS	0.01029	0.1449	NS	0.9353	NS	0.9208
EUR	beta	-0.23372	0.1779	0.05363	0.000725	0.005056		-0.25684	0.01805	0.00371	0.004961	-0.00029	0.2304	-0.00624	0.3636
	P	<0,00001	<0,00001	0.002503	0.2644	0.000552		0.000106	0.6924	0.1996	0.06755	0.3857	<0,00001	0.7535	<0,00001
	Adjusted R2	0.802	0.8475	0.2283	0.00873	0.2937		0.3596	NS	0.02121	0.07251	NS	0.6785	NS	0.6831
AFR	beta	-0.09074	0.05786	0.02429	0.001992	0.002013		-0.4016	0.10347	0.000924	0.00866	-0.00027	0.28878	0.04364	0.4391
	P	0.2511	0.3249	0.4575	0.07084	0.4652		0.000604	0.183	0.8549	0.06414	0.6309	0.000161	0.1975	0.000298
	Adjusted R2	0.01098	NS	NS	0.07022	NS		0.29	0.02519	NS	0.07503	NS	0.3436	0.0217	0.3191
